# Supplementary material for: Peripheral muscle oxygenation, pain, and disability indices in individuals with and without nonspecific neck pain, before and after myofascial reorganization®: A double-blind randomized controlled trial
Source: PLoS One. 2024 Feb 9;19(2):e0292114. doi: 10.1371/journal.pone.0292114 (PMC10857696; doi:10.1371/journal.pone.0292114)
Supplement: S1 File — (XLSX) [file pone.0292114.s002.xlsx]

## Sheet: Plan1
SUJEITOS	GRUPO	SEXO	IDADE	PESO	ESTATURA	IMC_Cont	IMC_Categ	Exercício MMSS	Predominância	Algom_Dir_1	Algom_Dir_2	Algom_Dir_3	Algom_Esq_1	Algom_Esq_2	Algom_Esq_3	EVA_1	EVA_2	EVA_3	NDI_Contí_1	NDI_Contí_2	NDI_Contí_3	TSI_Pré_1D	TSI_Pré_1E	TSI_Pós_1D	TSI_Pós_1E	TSI_Pré_2D	TSI_Pré_2E	TSI_Pós_2D	TSI_Pós_2E	TSI_Pré_3D	TSI_Pré_3E	TSI_Pós_3D	TSI_Pós_3E	O2Hb D1	O2Hb E1	HHB D1	HHB E1	THB D1	THB E1	O2Hb D2	O2Hb E2	HHB D2	HHB E2	THB D2	THB E2	O2Hb D3	O2Hb E3	HHB D3	HHB E3
1	2	2	21	55.1	1.66	20	2	2	1	27.2	25.9	16.7	23.7	30.8	18.4	2	4	3	16	22	16	77.84	81.05	76.75	81.42	73.95	75.45	76.87	76.6	77.84	76.7	77.59	74.44	1.96	2.06	1.87	1.67	3.83	3.67	-1.2	0.42	1.42	0.76	0.22	1.17	-0.89	-1.28	-0.09	-0.17
2	2	1	22	71.3	1.73	23.8	2	2	1	34.3	33	44.4	36.9	47	48.8	4	3	3	10	10	10	79.9	78.03	81.93	80.88	83.84	80.63	84.87	74.19	82.59	84.05	81.04	77.83	4.12	-1.03	0.09	-0.23	0.37	-1.25	-1.7	0.42	0.15	0.67	-1.54	1.4	1.24	-2.98	-0.23	-0.82
3	1	2	19	51	1.7	17.6	1	2	1	14.9	36.5	58.5	25	49.2	35.6	7	0	0	22	12	6	85.98	71.19	85.26	72.1	82.39	79.48	81.99	83.61	79.15	79.32	80.34	80.64	5.52	0.91	0.27	0.11	2.22	1.01	4.4	-0.69	-1.66	0.32	2.85	-0.37	-0.31	1.27	1.32	0.29
4	2	2	23	67	1.61	25.8	3	2	1	32.5	17.1	31.2	33.4	19.3	38.2	5	3	0	22	17	6	85.95	71.3	93.22	84.18	94.42	81.87	81.73	82.12	82.53	85.78	81.96	80.85	0.33	-16.26	-0.26	-0.08	0.3	23.88	-0.39	-2.3	-0.18	-0.38	-0.62	-2.14	0.06	-1.88	0.5	-0.84
5	1	2	22	64.4	1.64	23.9	2	2	1	20.6	29.9	19.3	21.1	32.5	18.9	1	0	1	15	11	11	67.26	65.12	80.71	82.01	74.45	74.84	71.42	75.51	73.82	73.87	74.65	77.7	2.1	1.14	-0.46	0.34	-0.6	1.48	1.78	10.28	-0.32	-0.28	1.79	-0.16	0	-0.62	-1.03	-0.17
6	1	2	19	53.6	1.63	19.9	2	1	1	66.4	39.1	74.4	55.4	53.2	36	6	2	0	18	10	4	75.36	75.68	77.76	75.48	76.54	84.24	82.19	80.54	80.54	73.71	79.69	84.89	-0.93	-0.08	0.34	-0.06	-0.59	-0.23	-1.72	3.07	0.78	0.28	-0.94	3.35	2.74	0.18	-0.8	1.67
7	2	1	20	64.2	1.72	21.6	2	1	1	112	81.4	99.4	84.4	77.4	77.8	2	1	3	12	10	12	81.8	76.43	82.02	82.75	90.53	91.49	92.23	93.56	83.06	87.51	82.32	86.53	-1.74	-1.19	-0.07	-2.07	-1.82	-3.31	-6.06	2.25	0.48	-1.58	-5.59	0.75	-3.45	1.07	-2.07	0.73
8	1	1	21	78.3	1.78	24.7	2	1	1	89.7	81.8	108	77.4	104	104	1	3	1	17	17	11	84.31	86.5	66.88	64.2	76.52	81.01	74.45	78.66	71.67	76.7	76.82	78.05	3.12	2.8	-0.51	1.56	0.14	0.43	-2.37	0.72	-0.05	0.02	-2.41	0.73	9.52	6.06	9.13	-22.42
9	1	2	20	72	1.79	22.5	2	1	1	70.8	68.2	69.5	69.9	80	77	4	2	4	13	8	6	82.47	80.05	82.11	86.77	77.78	82.11	78.1	79.71	70.06	83.73	81.91	86.35	1	1.52	0.08	-0.3	1.45	1.46	0.76	-1.25	-0.27	-0.2	0.48	-1.45	-1.15	-0.9	-27.18	-0.54
10	2	2	25	75.7	1.62	28.8	3	1	1	32.1	25.9	29.4	25.5	27.2	26.4	2	1	2	18	24	24	85.87	82.63	84.96	93.53	88.61	89.29	91.3	92.52	87.38	90.57	88.42	90.04	1.42	-1.32	0.28	-0.07	11.82	-1.74	-5.46	0.47	-2.96	0.64	-8.42	1.11	4.69	3.42	3.13	-0.26
11	1	1	20	67.1	1.83	20	2	2	1	22	36.9	46.6	25	43.1	58.9	4	4	3	28	24	17	87.35	84.6	90.1	84.66	83.86	86.2	84.93	89.42	81.98	84.67	91.67	86.53	-0.96	0.02	-0.04	-0.06	-1.01	-0.05	4.35	1.47	-0.91	1.09	3.45	2.56	-7.02	3.12	2.7	0.07
12	2	2	21	66	1.63	24.8	2	1	1	31.6	29.4	35.6	28.1	28.6	29.9	5	2	6	26	24	22	81.58	83.75	80.89	81.03	82.13	89.32	82.78	81.54	81.5	82.59	76.76	76.16	-2.15	18.51	-0.09	-1.12	-4.01	1.2	-2.05	0.2	0.08	0.52	-1.97	0.72	2.7	-0.57	1.17	0.52
13	1	2	23	85	1.65	31.2	4	2	1	50.1	44	58	45.7	60.7	67.3	1	0	4	10	4	8	78.53	96.15	87.61	85.96	83.14	85.37	90.24	90.91	77.05	79.41	84.49	82.59	1.09	0.88	0.4	0.35	1.49	1.23	0.18	-3.46	-0.1	-2.04	0.29	-5.5	-0.01	-0.51	0.96	0.02
14	1	2	28	70	1.64	26	3	1	1	38.7	35.2	63.3	31.6	47.5	46.6	3	2	0	20	10	4	85.13	85.33	83.98	83.99	77.06	82.33	79.7	84.95	80.48	80.02	87.29	88.4	1.32	2.75	0.72	2.99	2.05	5.75	3.5	-5.4	2.55	-2.55	6.06	-7.98	1.49	0.32	0.49	0.06
15	2	1	19	69	1.73	23.1	2	1	1	25.9	48.8	34.7	29.4	47	33	4	2	2	10	8	8	75.86	80.41	85.64	84.79	78.79	81.84	74.43	81.34	77.83	82.72	78.72	78.48	1.95	-4.44	0.09	1.06	12.07	-25.3	-2.26	3.18	3.28	-4.14	1.03	-0.97	0.59	-0.95	0.86	-1.02
16	1	2	20	52	1.58	20.8	2	1	1	22	27.7	52.8	21.5	41.3	76.1	6	4	2	31	26	15	79.35	80.97	82.69	79.66	81.84	82.53	79.96	84.33	77.56	81.97	84.35	82.22	1.48	-1.47	-0.31	-0.32	5.31	-1.79	0.49	-0.42	-0.7	-0.77	-0.21	-1.2	1.93	-0.81	0.65	0.27
17	2	2	20	58	1.67	20.8	2	1	1	59.4	105	109	55.8	88.8	112	2	2	2	12	16	12	74.24	71.52	74.07	78.2	72.36	75.51	78.38	75.74	74.61	75.13	71.72	77.09	0.77	0.87	0.61	1.88	1.37	2.75	-3.73	-0.57	3.54	0.56	-0.17	-13.49	-1.98	0.06	0.88	0.82
18	1	2	21	78.8	1.82	23.8	2	1	1	15.4	31.6	21.1	16.4	44	23.3	0	4	4	16	20	18	77.58	74.06	81.01	75.29	75.83	75.44	76.98	80.33	80.84	79.26	81.87	81.51	-1.31	0.71	-0.46	-0.18	-1.77	0.54	3.17	-4.65	0.95	-3.27	4.14	-7.92	0.61	0.39	-0.33	-0.35
19	1	2	26	64	1.59	25.3	3	2	1	18.4	23.3	45.7	15.8	22.4	46.2	1	2	0	22	22	10	80.32	79.17	83.74	84.26	85.88	92.52	91.59	90.1	76.08	78.6	77.44	78.93	0.29	-0.09	-0.09	-0.1	0.2	0.82	-0.96	-0.74	-0.12	-0.18	-1.08	0.08	-0.16	-1.63	-0.25	-0.91
20	2	2	25	57	1.59	22.5	2	1	1	30.8	22	36.9	27.7	15.8	46.2	5	2	1	26	11	6	77.32	81.61	80.19	80.32	75.05	77.56	77.77	79.6	75.81	76	74.04	77.13	0.1	-0.12	1.22	0.22	1.31	0.1	-0.16	2.87	0.48	2.74	0.31	5.62	-2.67	0.2	-2.91	0.04
21	2	2	21	76	1.72	25.7	3	1	1	52.3	42.2	52.3	44.8	45.3	40	3	2	6	18	18	20	84.82	84.64	84.49	88.77	78.77	79.62	82.49	82.16	79.79	80.46	81.98	79.5	0.12	4.68	0.19	0.65	-0.62	5.34	-0.07	0.26	0.25	-0.07	0.19	0.177	-3.7	-0.32	-1.83	-0.13
22	2	2	25	73.8	1.65	27.1	3	1	1	40	23.3	23.3	44.8	21.5	26.8	4	3	5	26	26	28	85.57	96.62	89.27	93.86	83.64	85.33	85.23	84.96	78.73	81.52	81.81	79.11	-0.59	5.67	4.29	-2.04	7.13	-0.81	1.55	0.27	0.7	-0.36	2.24	-0.08	-0.62	-0.5	0.1	-0.3
23	1	2	23	71.3	1.68	25.3	3	1	1	42.6	41.3	42.2	29.9	36.5	35.6	6	3	8	20	12	20	74.96	81.24	80.58	79.89	78.17	78.24	79.78	80.32	76.65	78.64	79.13	76.44	2.15	-0.09	0.32	0.19	2.46	0.11	-0.36	-0.033	1.9	0.05	-0.26	-0.59	0.78	0.18	-0.73	0.01
24	2	1	28	68	1.69	23.8	2	1	1	24.6	31.6	44.4	36.9	36.9	36.9	1	0	0	0	0	0	79.52	84.88	83.95	86.01	73.98	78.39	77.79	80.46	78.88	84.92	81.72	82.08	-2.11	-5.75	0.39	-4.07	-1.71	0.42	-1.21	0.97	0.32	0.415	-0.68	1.39	-2.93	-0.01	1.78	0.58
25	1	2	26	64	1.61	24.7	2	1	1	52.3	47	42.2	39.6	45.3	39.6	5	2	2	28	24	14	76.66	81.99	88.99	82.15	75.63	73.69	80.48	81.33	72.85	72.32	77.68	76.23	1.65	-1.31	0.02	-0.82	1.66	-2.13	1.14	0.69	0.2	0.31	1.34	1	1.29	0.2	-25.33	0.67
26	2	2	19	84	1.65	30.9	4	1	1	95.9	104	90.2	104	95.9	62.9	5	4	6	34	36	26	85.63	85.15	86.7	86.98	76.62	77.11	78.14	75.86	77.46	84.19	76.89	94.69	0.12	0.67	0.23	0.22	0.35	0.88	-1.21	-0.43	0.16	0.31	-1.06	-0.11	-0.83	1.58	-0.05	0.34
27	1	1	22	71	1.72	24	2	1	1	73	80.5	61.1	76	69.5	73	6	4	2	26	22	17	79.13	81.88	84.18	82.07	91.79	80.29	76.65	78.28	78.38	74.81	80.63	76.05	-0.73	0.31	0	0.48	-0.04	0.78	3.72	0.18	0.53	0.23	4.25	0.41	-0.37	-0.09	0.44	0.34
28	1	1	30	73	1.71	25	2	1	2	73.4	84.4	104	104	112	112	1	1	1	11	11	13	73.92	75.95	81.43	81.16	68.54	71.69	79.53	85.04	69.34	75.27	71.67	73.07	0.27	1.08	-0.39	0.05	-0.11	1.13	-4.95	-0.52	-3.56	0.36	-8.59	-0.16	-2.77	0.21	-16.93	0.4
29	1	2	20	43	1.55	17.9	1	1	2	28.6	47.9	62.4	33	56.7	60.7	3	2	0	12	14	2	78.98	80.18	81.53	82.39	72.77	74.92	78.69	75.2	73.34	70.92	81.96	76.14	-0.56	-0.51	-0.12	-0.31	-0.66	-0.81	2.23	0.45	-0.01	-0.28	2.22	0.17	1.32	-1.53	1.61	0.05
30	2	2	21	67	1.62	25.5	3	1	1	37.4	38.7	22.8	49.2	56.7	43.8	3	5	2	8	12	12	84.02	86.24	87.75	86.41	79.11	76.99	79.16	85.27	75.98	76.68	77.2	79.13	-0.01	1.06	0.41	0.51	0.23	1.58	-0.37	-0.5	-0.13	0	-0.51	-0.49	-0.62	0.31	-0.62	-0.14
31	2	2	20	55	1.62	21	2	1	1	37.8	49.7	33.4	47.9	52.3	48.4	4	7	6	13	20	11	67.56	71.2	77.87	74.92	68.69	69.52	69.05	72.2	67.88	68.39	73.74	74.31	-0.72	0.29	1.31	-0.03	0.59	0.27	-2.47	-1.07	1.93	-0.05	-0.54	-1.12	-2.12	1.18	0.39	-0.16
32	3	2	25	63	1.6	24.6	2	1	1	45.3	63.3	75.6	64.6	60.7	76.1	0	0	0	4	10	6	63.79	70.67	70.61	70.97	82.14	81.6	78.8	78.85	74.62	78.71	80.46	79.64	0.7	-0.51	-0.58	-0.37	0.13	-0.88	0.38	-0.18	-0.56	-0.6	-0.16	-0.79	-0.75	0.2503	-0.59	0.07
33	2	2	20	65	1.62	24.8	2	1	1	28.1	15.4	22	22	25	19.8	4	1	3	20	13	13	70.8	76.05	73.27	74.73	76.88	78.17	81.1	81.51	78.39	80.86	81.97	81.6	-0.95	-0.39	0.09	0.24	-0.86	-0.14	1.01	0.53	-0.1	0.2	0.9	0.72	0.35	-0.7	0.51	-0.14
34	1	1	32	107	1.65	39.3	5	2	1	43.1	58.9	98.5	58	62.9	98	4	2	0	28	20	20	80.36	79.76	70.27	74.89	85.06	82.89	86.6	83.14	84.1	87.62	87.79	83.97	1.97	1.43	0.75	0.23	2.72	1.66	2.1	0.4	0.48	-0.04	2.59	1.94	0.14	0.98	-0.298	0.19
35	1	2	21	45	1.62	17.1	1	2	1	40	59.8	86.6	43.1	65.5	88.4	0	0	0	12	8	2	71.36	86.38	76.45	88.8	75.43	91.7	85.1	92.44	69.07	78.61	81.82	93.14	-0.37	-0.95	0.67	-0.57	0.29	-1.52	1.77	1.03	0.82	-0.55	2.61	-0.16	-0.04	-0.57	0.23	0.44
36	2	1	32	93	1.79	29	3	1	1	71.7	107	107	77.4	110	112	4	5	3	10	16	12	77.2	78.86	74.77	75.91	75.73	76.24	73.31	78.92	79.06	79.12	81.63	85.31	-0.61	-0.45	0.53	0.16	-0.08	-0.29	-0.54	-2.47	-0.21	0.01	-0.74	-2.46	-0.87	-0.22	0.11	0.23
37	3	1	30	76	1.75	24.8	2	1	2	112	112	112	112	112	112	0	0	0	0	0	0	71.41	71.25	72.36	71.73	73.64	73.67	74.94	75.41	72.16	71.45	76.3	78.41	-2.47	-0.23	0.41	0.23	-1.37	0.01	1.73	0.73	0.68	0.82	2.43	1.55	0.51	-0.59	-0.45	-0.33
38	3	2	26	64	1.63	24.1	2	1	1	23.3	39.1	38.2	34.3	43.1	32.5	6	1	5	24	24	30	71.79	73.31	75.86	79.14	71.45	76.36	74.64	77.21	76.05	74.76	72.43	74.27	-1.16	-3.66	-0.25	-29.37	-1.41	-6.21	-0.35	0.75	-0.52	0.25	-0.867	1	-0.58	0.26	-0.66	-0.09
39	2	2	29	68	1.68	24.1	2	1	1	66.4	61.6	55.4	63.8	59.8	57.6	4	3	4	20	14	14	72	77.74	72.28	73.95	73.89	76.72	74.6	75.14	71.56	77.44	75.11	78.09	-1.08	-0.09	0.28	-0.61	-0.81	-0.71	-0.83	-0.14	0.93	0.94	0.11	0.79	-1.21	0.17	-0.18	0.19
40	2	2	18	50	1.59	19.8	2	2	2	33.4	15.4	19.8	39.1	20.6	20.2	6	5	5	20	15	15	73.72	75.96	76.79	79.46	71.99	72.71	76.13	80.69	75.65	78.96	74.27	77.82	-1.59	-0.05	0.17	0.24	1.35	0.2	-0.35	0.72	0.12	0.03	-0.25	0.759	-0.14	0.59	-0.49	0.37
41	2	2	19	51	1.56	21	2	2	1	33	24.2	13.2	44.4	29	15.8	1	8	7	20	31	35	77.57	78.23	82.34	80.39	73.14	73.66	79.63	77.98	74.28	72.29	78.24	80.8	-1.7	0.23	0.47	0.18	-1.22	0.42	-0.43	0.43	0.24	0.57	0.68	1	-0.33	-1.78	-0.1	0.22
42	1	2	26	48.5	1.54	20.45	2	1	1	40.9	30.3	20.6	29.9	24.6	24.6	7	5	4	20	17	17	71.83	70.32	70.16	76.36	76.62	78.77	76.14	74.13	68.96	70.53	72.48	73.72	1.6	1.17	0.31	-0.39	1.92	0.79	6.23	6.14	-1.22	6.04	4.99	1.35	2.23	-0.21	1.72	-0.13
43	1	2	18	53	1.57	23.1	2	2	1	61.6	54.1	75.2	85.3	51.5	74.8	1	3	2	13	13	11	77.29	80.78	75.27	81.46	77.53	74.98	79.1	79.8	73.5	77.3	77.51	79.36	0.36	0.24	-0.95	-0.49	-0.59	-0.26	0.75	-0.41	0.56	-0.07	1.3	-0.49	0.08	0.14	-0.45	-0.1
44	2	2	23	55	1.62	21	2	2	1	46.6	27.7	33.4	36	16.2	36.5	2	5	1	28	22	12	74.83	71.35	78.41	76.89	75.38	76.93	81.11	81.39	73.13	76.3	76.55	78.65	-0.18	3.76	2.42	3.31	5.05	7.09	-0.321	-0.32	0.61	0.08	0.29	-0.24	-0.46	-0.24	0.16	0.16
45	1	2	18	78	1.65	28.7	3	1	1	42.4	53.6	63.3	44.4	45.3	74.3	0	5	5	35	42	40	80.21	80.05	82.04	87.4	76.28	71.9	83.53	83.71	74.97	76.6	80.69	79.7	0.86	-0.54	2.91	0.02	7.45	-0.52	0.74	-0.786	-0.19	0.4	0.54	-0.38	1.46	-0.7	-0.4	-0.47
46	1	1	22	66	1.74	21.8	2	1	1	95	107	95.9	99	100	103	3	2	2	32	22	22	70.49	76.33	77.85	78.74	65.91	70.86	52.65	45.09	75.52	81.56	83.13	88.4	0.2	1.54	-1.24	0.78	-5.91	2.33	1.86	2.57	0.31	0.99	-7.09	-6.7	1.59	-1.23	1.29	-0.2
47	2	2	20	55	1.68	19.84	2	1	1	21.1	23.7	26.8	30.8	29.9	26.4	3	2	0	22	22	10	73.8	76.75	75.28	78.03	67.98	68.95	75.95	91	76.95	78.5	80.36	80.05	0.42	0.13	0.54	0	0.96	0.14	-0.23	-0.47	-0.49	-0.47	-0.79	-0.95	-0.17	0.01	0.43	0.1
48	3	2	19	62	1.7	21.5	2	2	2	91.5	94.1	105	82.7	103	108	0	0	0	2	2	0	75.38	77.8	77.41	78.65	74.43	74.99	72.49	74.65	81.71	74.92	92.83	74.44	0.149	0.11	0.18	-0.24	0.34	-0.15	-1.34	0.09	0.28	-0.03	-1.04	0.06	0.06	0.37	0.02	0.12
49	1	1	19	81	1.83	24.18	2	1	1	104	67.3	101	99.4	80.9	106	2	4	3	16	16	16	77.61	77.87	82.79	78.16	75.53	76.22	80.68	83.1	80.44	77.94	83.49	83.027	-0.77	0.38	0.02	0.41	-0.75	0.79	-0.07	-0.49	0.33	-0.21	0.25	-0.7	-0.35	-0.018	0.34	-0.02
50	2	2	30	55	1.6	21.5	2	1	1	21.1	22.4	49.7	15.8	32.1	59.4	5	6	0	20	15	0	66.78	70.52	75.39	80.18	71.89	72.93	74.34	73.63	72.01	71.01	77.6	75.65	-0.19	-0.51	0.53	0.05	0.34	-0.47	-0.87	0.04	0.59	0.24	-0.28	0.28	0.95	-1.22	1.83	0.13
51	1	2	21	56	1.66	20.3	2	2	1	45.3	44.4	49.2	34.7	44	55.8	5	6	8	32	34	30	73.54	78.48	79.13	83.42	77.42	79.66	82.01	83.24	76.95	76.72	80.62	79.16	0	-0.22	-0.69	0.09	-0.74	-0.13	1.31	-0.19	-0.38	0.12	0.92	-0.08	1.51	0.09	0.11	-0.15
52	3	2	19	54	1.6	21.1	2	1	1	54.5	55	46.6	77.8	56.7	44.8	0	0	0	4	4	8	75.53	76.36	74.62	73.07	91.19	95.91	82.16	91.3	79.37	80.19	78.51	82.58	0.67	1.22	0.49	1.73	1.17	2.95	10.88	1.97	0.09	1.26	0.15	0.33	0.32	0.52	0.08	0.18
53	1	2	28	82	1.67	29.4	3	2	1	106	98.1	86.6	83.6	94.6	90.6	5	3	3	31	28	8	75.21	79.28	80.89	85.28	86.47	82.59	85.09	84.95	80.86	85.64	84.17	87.64	1.05	1.93	0.2	0.1	1.25	2.03	2.13	-0.71	0.3	-0.29	2.44	-1.01	1.04	0.38	0.2	-0.04
54	2	2	21	64	1.52	27.7	3	2	2	30.3	33	63.8	25.5	36	55	8	5	6	22	20	13	78.73	73.94	78.55	77.96	76.16	79.96	79.42	87.05	74.4	77.49	75.24	78.25	-1.81	0.21	-1.43	0.26	-3.25	0.47	0.4	0.44	0.46	0.14	0.9	0.57	-2.14	3.92	-6.8	2.01
55	2	2	22	52	1.57	21.1	2	2	1	44	43.5	44.8	48.8	46.2	41.3	0	0	2	20	12	12	70.12	74.34	70.72	71.39	78.93	80.72	73.78	80.02	76.63	76.37	75.75	76.43	0.11	-0.32	1.38	0.34	1.49	0.02	-0.6	0.52	0.61	0.23	-0.01	0.74	-1.13	-0.12	0.695	0.23
56	3	2	20	54	1.59	21.4	2	1	1	49.7	40.9	73.4	56.7	56.3	77.4	0	1	1	15	20	20	68.8	71.57	70.75	75.63	69.6	74.48	77.38	73.96	72.15	73.55	74.02	73.88	-0.35	-0.35	-0.3	-0.05	-0.65	-0.41	-0.26	0.02	-0.11	-0.35	-0.38	-0.33	-0.06	-0.15	0.66	0.13
57	3	2	21	54	1.53	23.1	2	1	1	25	21.5	35.2	40	46.6	54.1	0	0	0	4	4	0	80.45	75.01	79.27	79.54	67.87	71.41	71.38	74.47	73.08	73.21	67.4	74.7	-0.01	0.04	28.63	-0.02	-0.09	-0.04	-0.27	0.054	-0.33	-0.04	-0.6	0.01	-0.416	0.03	0.46	0.18
58	3	2	20	60	1.68	21.3	2	1	1	41.8	51.4	72.6	44	64.6	65.5	1	1	2	4	6	2	88.9	88.9	97.74	71.8	81.61	86.96	84.77	86.31	77.42	80.71	77.84	81.3	1.85	6.44	9.63	-2.52	-0.62	-0.94	-0.66	0.71	-0.16	0.36	-0.81	1.07	-3.43	-1.14	0.02	-0.09
59	3	2	23	71	1.66	25.8	2	2	1	30.8	44	47.5	40.9	58	51.4	1	0	0	6	4	4	75.03	86	73	64.27	76.39	77.15	79.37	79.12	74	78.75	75.09	77.86	3.58	-5.22	4.86	1.93	7.6	0.7	-2.09	0.16	-0.33	0.308	-2.44	0.48	-0.709	-0.2	-0.6	0.24
60	3	1	22	86	1.89	24.1	2	1	1	60.7	67.7	66.4	49.2	84	76.1	0	0	0	0	0	0	79.98	80.33	77.28	75.64	75.81	77.53	76.43	80.49	76.54	73.58	75.38	74.16	-1.03	0.1	-1.2	-0.3	-2.23	-0.22	-0.99	1.82	-0.33	0.5	-1.3	2.212	0.3	-0.14	0.07	0.23
61	3	2	29	73	1.61	28.2	3	1	1	61.1	47	58.5	66.8	61.6	77	0	0	2	0	2	2	79.6	78.35	74.91	82.16	77.37	80.93	79.76	78.36	80.59	77.89	76.55	76.78	-0.27	-3.78	0.27	-1.48	0	-5.26	8.47	4.37	4.89	2.61	13.37	6.99	-0.84	-0.21	-0.22	-0.04
62	3	1	19	68	1.73	22.7	2	1	1	36.5	95.9	99	27.7	89.3	99.4	1	0	1	4	4	4	83.41	76.46	84.76	87.79	81.81	84.42	86.18	82.53	74.96	76.72	75.52	82.55	-0.12	-0.84	-1.28	0.86	-1.39	0.04	-2	7.04	-0.73	5.61	-2.73	-0.3	-0.26	0.08	0.82	-0.37
63	3	1	21	85	1.83	25.4	3	1	1	112	112	111	112	112	112	2	1	0	10	6	4	77.36	64	77.41	85.23	78.47	85.44	70.87	78.24	75.6	77.43	75.37	75.95	-2.75	4.27	-0.94	0.18	-3.69	4.45	4.02	-2.55	0.53	0.3	4.55	-2.25	-2.6	2.99	-1.08	0.53
64	3	2	18	61	1.61	23.5	2	1	1	102	108	109	84.4	112	98.5	0	0	0	4	4	4	72.75	73.48	72.73	75.74	72.27	75.28	70.96	71.93	72.9	77.73	72.98	73.16	-0.5	-0.05	0.06	0.23	-0.46	0.18	0.07	-1.64	-0.13	0.1	-0.05	-0.43	-1.58	0.35	-0.06	0.31
65	3	1	32	74	1.81	22.6	2	1	1	110	112	112	96.3	112	112	0	0	0	0	0	0	75.45	76.25	76.54	82.22	71.25	77.55	70.32	73.92	70.62	71.65	78.7	74.38	-0.58	0.58	-0.14	-0.4	-0.72	0.17	0.22	-0.36	-0.11	0.02	0.13	-0.33	0.84	1.23	0.48	0.61
66	3	2	27	64	1.75	20.9	2	1	1	38.7	59.8	55.4	64.2	67.7	52.3	2	2	0	4	2	0	75.58	78.81	89.2	80.77	72.55	73.11	69.61	69.35	68.48	65.97	70.13	72.66	-1.71	0.42	0.57	1.61	-1.14	2.02	-0.5	-1.46	0	0	-0.5	-1.46	-2.59	-1.39	-1.93	-0.6
67	3	2	24	60	1.65	22	2	2	1	73	72.6	60.7	78.7	90.2	63.3	0	0	0	6	4	6	75.3	78.08	79.88	77.44	74.86	76.66	75.05	76.88	73.65	74.29	69.8	71.05	1.28	1	0.8	0.05	2.09	1.054	-0.69	1.79	0.29	0.38	-0.42	2.18	2.24	0.46	0.65	-0.09
68	3	1	21	80	1.73	26.7	3	1	1	108	112	112	112	112	111	0	0	0	0	0	0	74.52	82.04	84.82	69.84	75.63	73.15	77.93	74.76	81.03	78.86	70.63	73.28	-0.43	0.07	0.13	0.93	-0.3	1.99	2.51	1.35	0.43	0.58	2.33	1.33	0.76	-0.89	-0.34	-0.45
69	3	1	21	90	1.78	28.4	3	1	1	112	112	112	112	112	112	1	3	2	6	6	10	76.18	78.05	82.09	80.29	70.61	73	70.49	72.87	80.09	80.32	79.21	82.42	1.11	1.43	-0.37	0.15	0.74	1.58	0.38	-0.5	0.76	-0.69	1.12	-1.19	-0.69	0.33	-0.41	0.16
70	3	2	26	56	1.6	21.9	2	1	1	108	112	109	112	112	112	0	0	0	10	2	4	73.59	77.46	74.12	76.92	70.19	69.06	71.39	71.81	73.47	76.99	73.46	78.95	-1.3	0.5	0.09	-0.25	-1.2	0.25	0.08	-0.74	0.25	0.26	0.32	-0.47	0.25	-0.27	0.29	0.08
71	3	2	23	53	1.6	20.7	2	1	1	93.7	112	112	85.8	112	112	0	0	0	0	0	0	67.88	69.47	72.35	70.52	72.84	73.16	75.69	76.35	71.26	77.18	82.51	84.34	-1.1	0.14	0.48	0.42	-0.61	0.58	0.05	0.18	0.32	0.45	0.37	0.63	-2.42	0.56	-0.53	0.92
72	3	2	20	51	1.63	19.2	1	2	1	51.9	72.1	76.5	56.3	81.8	73.9	0	0	0	11	11	8	77.3	82.25	75.45	81.93	74.63	76.44	75.39	77.04	72.74	74	73.37	74.31	0.23	3.03	-1.13	2.57	-0.9	5.61	0.37	0.521	0.59	-0.4	0.96	0.12	0.24	-0.2	0.31	0.37
73	3	2	19	57	1.59	22.5	2	1	1	37.8	53.2	47	40	44	41.8	5	4	2	4	14	2	74.19	73.29	75.74	78.94	74.57	77.6	76.12	77.38	72.61	72.86	70.4	72.76	0.2	0.62	0.17	0.4	0.38	1.03	0.25	-0.69	0.07	-0.08	0.31	-0.77	-0.28	0.81	0.08	-0.17
74	3	2	20	49	1.63	18.4	1	1	1	71	82.2	72.6	72	88.4	69.9	0	0	0	11	11	11	74.53	79.14	77.85	83.88	71.1	76.69	76.06	80.37	72.03	74.78	71.59	80.29	-0.76	-0.95	1	1.21	0.24	0.35	0.495	0.1	0.57	1	1.06	1.09	-0.4	-0.21	0.8	-0.09
75	3	2	21	65	1.66	23.6	2	1	1	112	112	112	112	112	112	0	0	1	4	4	2	75.35	76.51	74.94	75.62	70.99	75.05	72.33	74.88	75.31	80.91	78.14	77.45	-0.15	-1.34	0.22	-0.52	0.06	-1.87	-0.07	-0.43	0.061	-0.01	-0.47	-0.44	0.8	0.68	0.84	-0.01
[truncated: 56 more columns]

## Sheet: RMF
SUJEITOS	GRUPO	SEXO	IDADE	PESO	ESTATURA	IMC_Cont	IMC_Categ	Exercício MMSS	Predominância	Algom_Dir_1	Algom_Dir_2	Algom_Dir_3	Algom_Esq_1	Algom_Esq_2	Algom_Esq_3	EVA_1	EVA_2	EVA_3	NDI_Contí_1	NDI_Contí_2	NDI_Contí_3	TSI_Pré_1D	TSI_Pré_1E	TSI_Pós_1D	TSI_Pós_1E	TSI_Pré_2D	TSI_Pré_2E	TSI_Pós_2D	TSI_Pós_2E	TSI_Pré_3D	TSI_Pré_3E	TSI_Pós_3D	TSI_Pós_3E	O2Hb D1	O2Hb E1	HHB D1	HHB E1	THB D1	THB E1	O2Hb D2	O2Hb E2	HHB D2	HHB E2	THB D2	THB E2	O2Hb D3	O2Hb E3	HHB D3	HHB E3
3	1	2	19	51	1.7	17.6	1	2	1	14.9	36.5	58.5	25	49.2	35.6	7	0	0	22	12	6	85.98	71.19	85.26	72.1	82.39	79.48	81.99	83.61	79.15	79.32	80.34	80.64	5.52	0.91	0.27	0.11	2.22	1.01	4.4	-0.69	-1.66	0.32	2.85	-0.37	-0.31	1.27	1.32	0.29
5	1	2	22	64.4	1.64	23.9	2	2	1	20.6	29.9	19.3	21.1	32.5	18.9	1	0	1	15	11	11	67.26	65.12	80.71	82.01	74.45	74.84	71.42	75.51	73.82	73.87	74.65	77.7	2.1	1.14	-0.46	0.34	-0.6	1.48	1.78	10.28	-0.32	-0.28	1.79	-0.16	0	-0.62	-1.03	-0.17
6	1	2	19	53.6	1.63	19.9	2	1	1	66.4	39.1	74.4	55.4	53.2	36	6	2	0	18	10	4	75.36	75.68	77.76	75.48	76.54	84.24	82.19	80.54	80.54	73.71	79.69	84.89	-0.93	-0.08	0.34	-0.06	-0.59	-0.23	-1.72	3.07	0.78	0.28	-0.94	3.35	2.74	0.18	-0.8	1.67
8	1	1	21	78.3	1.78	24.7	2	1	1	89.7	81.8	108	77.4	104	104	1	3	1	17	17	11	84.31	86.5	66.88	64.2	76.52	81.01	74.45	78.66	71.67	76.7	76.82	78.05	3.12	2.8	-0.51	1.56	0.14	0.43	-2.37	0.72	-0.05	0.02	-2.41	0.73	9.52	6.06	9.13	-22.42
9	1	2	20	72	1.79	22.5	2	1	1	70.8	68.2	69.5	69.9	80	77	4	2	4	13	8	6	82.47	80.05	82.11	86.77	77.78	82.11	78.1	79.71	70.06	83.73	81.91	86.35	1	1.52	0.08	-0.3	1.45	1.46	0.76	-1.25	-0.27	-0.2	0.48	-1.45	-1.15	-0.9	-27.18	-0.54
11	1	1	20	67.1	1.83	20	2	2	1	22	36.9	46.6	25	43.1	58.9	4	4	3	28	24	17	87.35	84.6	90.1	84.66	83.86	86.2	84.93	89.42	81.98	84.67	91.67	86.53	-0.96	0.02	-0.04	-0.06	-1.01	-0.05	4.35	1.47	-0.91	1.09	3.45	2.56	-7.02	3.12	2.7	0.07
13	1	2	23	85	1.65	31.2	4	2	1	50.1	44	58	45.7	60.7	67.3	1	0	4	10	4	8	78.53	96.15	87.61	85.96	83.14	85.37	90.24	90.91	77.05	79.41	84.49	82.59	1.09	0.88	0.4	0.35	1.49	1.23	0.18	-3.46	-0.1	-2.04	0.29	-5.5	-0.01	-0.51	0.96	0.02
14	1	2	28	70	1.64	26	3	1	1	38.7	35.2	63.3	31.6	47.5	46.6	3	2	0	20	10	4	85.13	85.33	83.98	83.99	77.06	82.33	79.7	84.95	80.48	80.02	87.29	88.4	1.32	2.75	0.72	2.99	2.05	5.75	3.5	-5.4	2.55	-2.55	6.06	-7.98	1.49	0.32	0.49	0.06
16	1	2	20	52	1.58	20.8	2	1	1	22	27.7	52.8	21.5	41.3	76.1	6	4	2	31	26	15	79.35	80.97	82.69	79.66	81.84	82.53	79.96	84.33	77.56	81.97	84.35	82.22	1.48	-1.47	-0.31	-0.32	5.31	-1.79	0.49	-0.42	-0.7	-0.77	-0.21	-1.2	1.93	-0.81	0.65	0.27
18	1	2	21	78.8	1.82	23.8	2	1	1	15.4	31.6	21.1	16.4	44	23.3	0	4	4	16	20	18	77.58	74.06	81.01	75.29	75.83	75.44	76.98	80.33	80.84	79.26	81.87	81.51	-1.31	0.71	-0.46	-0.18	-1.77	0.54	3.17	-4.65	0.95	-3.27	4.14	-7.92	0.61	0.39	-0.33	-0.35
19	1	2	26	64	1.59	25.3	3	2	1	18.4	23.3	45.7	15.8	22.4	46.2	1	2	0	22	22	10	80.32	79.17	83.74	84.26	85.88	92.52	91.59	90.1	76.08	78.6	77.44	78.93	0.29	-0.09	-0.09	-0.1	0.2	0.82	-0.96	-0.74	-0.12	-0.18	-1.08	0.08	-0.16	-1.63	-0.25	-0.91
23	1	2	23	71.3	1.68	25.3	3	1	1	42.6	41.3	42.2	29.9	36.5	35.6	6	3	8	20	12	20	74.96	81.24	80.58	79.89	78.17	78.24	79.78	80.32	76.65	78.64	79.13	76.44	2.15	-0.09	0.32	0.19	2.46	0.11	-0.36	-0.033	1.9	0.05	-0.26	-0.59	0.78	0.18	-0.73	0.01
25	1	2	26	64	1.61	24.7	2	1	1	52.3	47	42.2	39.6	45.3	39.6	5	2	2	28	24	14	76.66	81.99	88.99	82.15	75.63	73.69	80.48	81.33	72.85	72.32	77.68	76.23	1.65	-1.31	0.02	-0.82	1.66	-2.13	1.14	0.69	0.2	0.31	1.34	1	1.29	0.2	-25.33	0.67
27	1	1	22	71	1.72	24	2	1	1	73	80.5	61.1	76	69.5	73	6	4	2	26	22	17	79.13	81.88	84.18	82.07	91.79	80.29	76.65	78.28	78.38	74.81	80.63	76.05	-0.73	0.31	0	0.48	-0.04	0.78	3.72	0.18	0.53	0.23	4.25	0.41	-0.37	-0.09	0.44	0.34
28	1	1	30	73	1.71	25	2	1	2	73.4	84.4	104	104	112	112	1	1	1	11	11	13	73.92	75.95	81.43	81.16	68.54	71.69	79.53	85.04	69.34	75.27	71.67	73.07	0.27	1.08	-0.39	0.05	-0.11	1.13	-4.95	-0.52	-3.56	0.36	-8.59	-0.16	-2.77	0.21	-16.93	0.4
29	1	2	20	43	1.55	17.9	1	1	2	28.6	47.9	62.4	33	56.7	60.7	3	2	0	12	14	2	78.98	80.18	81.53	82.39	72.77	74.92	78.69	75.2	73.34	70.92	81.96	76.14	-0.56	-0.51	-0.12	-0.31	-0.66	-0.81	2.23	0.45	-0.01	-0.28	2.22	0.17	1.32	-1.53	1.61	0.05
34	1	1	32	107	1.65	39.3	5	2	1	43.1	58.9	98.5	58	62.9	98	4	2	0	28	20	20	80.36	79.76	70.27	74.89	85.06	82.89	86.6	83.14	84.1	87.62	87.79	83.97	1.97	1.43	0.75	0.23	2.72	1.66	2.1	0.4	0.48	-0.04	2.59	1.94	0.14	0.98	-0.298	0.19
35	1	2	21	45	1.62	17.1	1	2	1	40	59.8	86.6	43.1	65.5	88.4	0	0	0	12	8	2	71.36	86.38	76.45	88.8	75.43	91.7	85.1	92.44	69.07	78.61	81.82	93.14	-0.37	-0.95	0.67	-0.57	0.29	-1.52	1.77	1.03	0.82	-0.55	2.61	-0.16	-0.04	-0.57	0.23	0.44
42	1	2	26	48.5	1.54	20.45	2	1	1	40.9	30.3	20.6	29.9	24.6	24.6	7	5	4	20	17	17	71.83	70.32	70.16	76.36	76.62	78.77	76.14	74.13	68.96	70.53	72.48	73.72	1.6	1.17	0.31	-0.39	1.92	0.79	6.23	6.14	-1.22	6.04	4.99	1.35	2.23	-0.21	1.72	-0.13
43	1	2	18	53	1.57	23.1	2	2	1	61.6	54.1	75.2	85.3	51.5	74.8	1	3	2	13	13	11	77.29	80.78	75.27	81.46	77.53	74.98	79.1	79.8	73.5	77.3	77.51	79.36	0.36	0.24	-0.95	-0.49	-0.59	-0.26	0.75	-0.41	0.56	-0.07	1.3	-0.49	0.08	0.14	-0.45	-0.1
45	1	2	18	78	1.65	28.7	3	1	1	42.4	53.6	63.3	44.4	45.3	74.3	0	5	5	35	42	40	80.21	80.05	82.04	87.4	76.28	71.9	83.53	83.71	74.97	76.6	80.69	79.7	0.86	-0.54	2.91	0.02	7.45	-0.52	0.74	-0.786	-0.19	0.4	0.54	-0.38	1.46	-0.7	-0.4	-0.47
46	1	1	22	66	1.74	21.8	2	1	1	95	107	95.9	99	100	103	3	2	2	32	22	22	70.49	76.33	77.85	78.74	65.91	70.86	52.65	45.09	75.52	81.56	83.13	88.4	0.2	1.54	-1.24	0.78	-5.91	2.33	1.86	2.57	0.31	0.99	-7.09	-6.7	1.59	-1.23	1.29	-0.2
49	1	1	19	81	1.83	24.18	2	1	1	104	67.3	101	99.4	80.9	106	2	4	3	16	16	16	77.61	77.87	82.79	78.16	75.53	76.22	80.68	83.1	80.44	77.94	83.49	83.027	-0.77	0.38	0.02	0.41	-0.75	0.79	-0.07	-0.49	0.33	-0.21	0.25	-0.7	-0.35	-0.018	0.34	-0.02
51	1	2	21	56	1.66	20.3	2	2	1	45.3	44.4	49.2	34.7	44	55.8	5	6	8	32	34	30	73.54	78.48	79.13	83.42	77.42	79.66	82.01	83.24	76.95	76.72	80.62	79.16	0	-0.22	-0.69	0.09	-0.74	-0.13	1.31	-0.19	-0.38	0.12	0.92	-0.08	1.51	0.09	0.11	-0.15
53	1	2	28	82	1.67	29.4	3	2	1	106	98.1	86.6	83.6	94.6	90.6	5	3	3	31	28	8	75.21	79.28	80.89	85.28	86.47	82.59	85.09	84.95	80.86	85.64	84.17	87.64	1.05	1.93	0.2	0.1	1.25	2.03	2.13	-0.71	0.3	-0.29	2.44	-1.01	1.04	0.38	0.2	-0.04
[truncated: 56 more columns]

## Sheet: MC
SUJEITOS	GRUPO	SEXO	IDADE	PESO	ESTATURA	IMC_Cont	IMC_Categ	Exercício MMSS	Predominância	Algom_Dir_1	Algom_Dir_2	Algom_Dir_3	Algom_Esq_1	Algom_Esq_2	Algom_Esq_3	EVA_1	EVA_2	EVA_3	NDI_Contí_1	NDI_Contí_2	NDI_Contí_3	TSI_Pré_1D	TSI_Pré_1E	TSI_Pós_1D	TSI_Pós_1E	TSI_Pré_2D	TSI_Pré_2E	TSI_Pós_2D	TSI_Pós_2E	TSI_Pré_3D	TSI_Pré_3E	TSI_Pós_3D	TSI_Pós_3E	O2Hb D1	O2Hb E1	HHB D1	HHB E1	THB D1	THB E1	O2Hb D2	O2Hb E2	HHB D2	HHB E2	THB D2	THB E2	O2Hb D3	O2Hb E3	HHB D3	HHB E3
1	2	2	21	55.1	1.66	20	2	2	1	27.2	25.9	16.7	23.7	30.8	18.4	2	4	3	16	22	16	77.84	81.05	76.75	81.42	73.95	75.45	76.87	76.6	77.84	76.7	77.59	74.44	1.96	2.06	1.87	1.67	3.83	3.67	-1.2	0.42	1.42	0.76	0.22	1.17	-0.89	-1.28	-0.09	-0.17
2	2	1	22	71.3	1.73	23.8	2	2	1	34.3	33	44.4	36.9	47	48.8	4	3	3	10	10	10	79.9	78.03	81.93	80.88	83.84	80.63	84.87	74.19	82.59	84.05	81.04	77.83	4.12	-1.03	0.09	-0.23	0.37	-1.25	-1.7	0.42	0.15	0.67	-1.54	1.4	1.24	-2.98	-0.23	-0.82
4	2	2	23	67	1.61	25.8	3	2	1	32.5	17.1	31.2	33.4	19.3	38.2	5	3	0	22	17	6	85.95	71.3	93.22	84.18	94.42	81.87	81.73	82.12	82.53	85.78	81.96	80.85	0.33	-16.26	-0.26	-0.08	0.3	23.88	-0.39	-2.3	-0.18	-0.38	-0.62	-2.14	0.06	-1.88	0.5	-0.84
7	2	1	20	64.2	1.72	21.6	2	1	1	112	81.4	99.4	84.4	77.4	77.8	2	1	3	12	10	12	81.8	76.43	82.02	82.75	90.53	91.49	92.23	93.56	83.06	87.51	82.32	86.53	-1.74	-1.19	-0.07	-2.07	-1.82	-3.31	-6.06	2.25	0.48	-1.58	-5.59	0.75	-3.45	1.07	-2.07	0.73
10	2	2	25	75.7	1.62	28.8	3	1	1	32.1	25.9	29.4	25.5	27.2	26.4	2	1	2	18	24	24	85.87	82.63	84.96	93.53	88.61	89.29	91.3	92.52	87.38	90.57	88.42	90.04	1.42	-1.32	0.28	-0.07	11.82	-1.74	-5.46	0.47	-2.96	0.64	-8.42	1.11	4.69	3.42	3.13	-0.26
12	2	2	21	66	1.63	24.8	2	1	1	31.6	29.4	35.6	28.1	28.6	29.9	5	2	6	26	24	22	81.58	83.75	80.89	81.03	82.13	89.32	82.78	81.54	81.5	82.59	76.76	76.16	-2.15	18.51	-0.09	-1.12	-4.01	1.2	-2.05	0.2	0.08	0.52	-1.97	0.72	2.7	-0.57	1.17	0.52
15	2	1	19	69	1.73	23.1	2	1	1	25.9	48.8	34.7	29.4	47	33	4	2	2	10	8	8	75.86	80.41	85.64	84.79	78.79	81.84	74.43	81.34	77.83	82.72	78.72	78.48	1.95	-4.44	0.09	1.06	12.07	-25.3	-2.26	3.18	3.28	-4.14	1.03	-0.97	0.59	-0.95	0.86	-1.02
17	2	2	20	58	1.67	20.8	2	1	1	59.4	105	109	55.8	88.8	112	2	2	2	12	16	12	74.24	71.52	74.07	78.2	72.36	75.51	78.38	75.74	74.61	75.13	71.72	77.09	0.77	0.87	0.61	1.88	1.37	2.75	-3.73	-0.57	3.54	0.56	-0.17	-13.49	-1.98	0.06	0.88	0.82
20	2	2	25	57	1.59	22.5	2	1	1	30.8	22	36.9	27.7	15.8	46.2	5	2	1	26	11	6	77.32	81.61	80.19	80.32	75.05	77.56	77.77	79.6	75.81	76	74.04	77.13	0.1	-0.12	1.22	0.22	1.31	0.1	-0.16	2.87	0.48	2.74	0.31	5.62	-2.67	0.2	-2.91	0.04
21	2	2	21	76	1.72	25.7	3	1	1	52.3	42.2	52.3	44.8	45.3	40	3	2	6	18	18	20	84.82	84.64	84.49	88.77	78.77	79.62	82.49	82.16	79.79	80.46	81.98	79.5	0.12	4.68	0.19	0.65	-0.62	5.34	-0.07	0.26	0.25	-0.07	0.19	0.177	-3.7	-0.32	-1.83	-0.13
22	2	2	25	73.8	1.65	27.1	3	1	1	40	23.3	23.3	44.8	21.5	26.8	4	3	5	26	26	28	85.57	96.62	89.27	93.86	83.64	85.33	85.23	84.96	78.73	81.52	81.81	79.11	-0.59	5.67	4.29	-2.04	7.13	-0.81	1.55	0.27	0.7	-0.36	2.24	-0.08	-0.62	-0.5	0.1	-0.3
24	2	1	28	68	1.69	23.8	2	1	1	24.6	31.6	44.4	36.9	36.9	36.9	1	0	0	0	0	0	79.52	84.88	83.95	86.01	73.98	78.39	77.79	80.46	78.88	84.92	81.72	82.08	-2.11	-5.75	0.39	-4.07	-1.71	0.42	-1.21	0.97	0.32	0.415	-0.68	1.39	-2.93	-0.01	1.78	0.58
26	2	2	19	84	1.65	30.9	4	1	1	95.9	104	90.2	104	95.9	62.9	5	4	6	34	36	26	85.63	85.15	86.7	86.98	76.62	77.11	78.14	75.86	77.46	84.19	76.89	94.69	0.12	0.67	0.23	0.22	0.35	0.88	-1.21	-0.43	0.16	0.31	-1.06	-0.11	-0.83	1.58	-0.05	0.34
30	2	2	21	67	1.62	25.5	3	1	1	37.4	38.7	22.8	49.2	56.7	43.8	3	5	2	8	12	12	84.02	86.24	87.75	86.41	79.11	76.99	79.16	85.27	75.98	76.68	77.2	79.13	-0.01	1.06	0.41	0.51	0.23	1.58	-0.37	-0.5	-0.13	0	-0.51	-0.49	-0.62	0.31	-0.62	-0.14
31	2	2	20	55	1.62	21	2	1	1	37.8	49.7	33.4	47.9	52.3	48.4	4	7	6	13	20	11	67.56	71.2	77.87	74.92	68.69	69.52	69.05	72.2	67.88	68.39	73.74	74.31	-0.72	0.29	1.31	-0.03	0.59	0.27	-2.47	-1.07	1.93	-0.05	-0.54	-1.12	-2.12	1.18	0.39	-0.16
33	2	2	20	65	1.62	24.8	2	1	1	28.1	15.4	22	22	25	19.8	4	1	3	20	13	13	70.8	76.05	73.27	74.73	76.88	78.17	81.1	81.51	78.39	80.86	81.97	81.6	-0.95	-0.39	0.09	0.24	-0.86	-0.14	1.01	0.53	-0.1	0.2	0.9	0.72	0.35	-0.7	0.51	-0.14
36	2	1	32	93	1.79	29	3	1	1	71.7	107	107	77.4	110	112	4	5	3	10	16	12	77.2	78.86	74.77	75.91	75.73	76.24	73.31	78.92	79.06	79.12	81.63	85.31	-0.61	-0.45	0.53	0.16	-0.08	-0.29	-0.54	-2.47	-0.21	0.01	-0.74	-2.46	-0.87	-0.22	0.11	0.23
39	2	2	29	68	1.68	24.1	2	1	1	66.4	61.6	55.4	63.8	59.8	57.6	4	3	4	20	14	14	72	77.74	72.28	73.95	73.89	76.72	74.6	75.14	71.56	77.44	75.11	78.09	-1.08	-0.09	0.28	-0.61	-0.81	-0.71	-0.83	-0.14	0.93	0.94	0.11	0.79	-1.21	0.17	-0.18	0.19
40	2	2	18	50	1.59	19.8	2	2	2	33.4	15.4	19.8	39.1	20.6	20.2	6	5	5	20	15	15	73.72	75.96	76.79	79.46	71.99	72.71	76.13	80.69	75.65	78.96	74.27	77.82	-1.59	-0.05	0.17	0.24	1.35	0.2	-0.35	0.72	0.12	0.03	-0.25	0.759	-0.14	0.59	-0.49	0.37
41	2	2	19	51	1.56	21	2	2	1	33	24.2	13.2	44.4	29	15.8	1	8	7	20	31	35	77.57	78.23	82.34	80.39	73.14	73.66	79.63	77.98	74.28	72.29	78.24	80.8	-1.7	0.23	0.47	0.18	-1.22	0.42	-0.43	0.43	0.24	0.57	0.68	1	-0.33	-1.78	-0.1	0.22
44	2	2	23	55	1.62	21	2	2	1	46.6	27.7	33.4	36	16.2	36.5	2	5	1	28	22	12	74.83	71.35	78.41	76.89	75.38	76.93	81.11	81.39	73.13	76.3	76.55	78.65	-0.18	3.76	2.42	3.31	5.05	7.09	-0.321	-0.32	0.61	0.08	0.29	-0.24	-0.46	-0.24	0.16	0.16
47	2	2	20	55	1.68	19.84	2	1	1	21.1	23.7	26.8	30.8	29.9	26.4	3	2	0	22	22	10	73.8	76.75	75.28	78.03	67.98	68.95	75.95	91	76.95	78.5	80.36	80.05	0.42	0.13	0.54	0	0.96	0.14	-0.23	-0.47	-0.49	-0.47	-0.79	-0.95	-0.17	0.01	0.43	0.1
50	2	2	30	55	1.6	21.5	2	1	1	21.1	22.4	49.7	15.8	32.1	59.4	5	6	0	20	15	0	66.78	70.52	75.39	80.18	71.89	72.93	74.34	73.63	72.01	71.01	77.6	75.65	-0.19	-0.51	0.53	0.05	0.34	-0.47	-0.87	0.04	0.59	0.24	-0.28	0.28	0.95	-1.22	1.83	0.13
54	2	2	21	64	1.52	27.7	3	2	2	30.3	33	63.8	25.5	36	55	8	5	6	22	20	13	78.73	73.94	78.55	77.96	76.16	79.96	79.42	87.05	74.4	77.49	75.24	78.25	-1.81	0.21	-1.43	0.26	-3.25	0.47	0.4	0.44	0.46	0.14	0.9	0.57	-2.14	3.92	-6.8	2.01
55	2	2	22	52	1.57	21.1	2	2	1	44	43.5	44.8	48.8	46.2	41.3	0	0	2	20	12	12	70.12	74.34	70.72	71.39	78.93	80.72	73.78	80.02	76.63	76.37	75.75	76.43	0.11	-0.32	1.38	0.34	1.49	0.02	-0.6	0.52	0.61	0.23	-0.01	0.74	-1.13	-0.12	0.695	0.23
[truncated: 56 more columns]

## Sheet: GC
SUJEITOS	GRUPO	SEXO	IDADE	PESO	ESTATURA	IMC_Cont	IMC_Categ	Exercício MMSS	Predominância	Algom_Dir_1	Algom_Dir_2	Algom_Dir_3	Algom_Esq_1	Algom_Esq_2	Algom_Esq_3	EVA_1	EVA_2	EVA_3	NDI_Contí_1	NDI_Contí_2	NDI_Contí_3	TSI_Pré_1D	TSI_Pré_1E	TSI_Pós_1D	TSI_Pós_1E	TSI_Pré_2D	TSI_Pré_2E	TSI_Pós_2D	TSI_Pós_2E	TSI_Pré_3D	TSI_Pré_3E	TSI_Pós_3D	TSI_Pós_3E	O2Hb D1	O2Hb E1	HHB D1	HHB E1	THB D1	THB E1	O2Hb D2	O2Hb E2	HHB D2	HHB E2	THB D2	THB E2	O2Hb D3	O2Hb E3	HHB D3	HHB E3
32	3	2	25	63	1.6	24.6	2	1	1	45.3	63.3	75.6	64.6	60.7	76.1	0	0	0	4	10	6	63.79	70.67	70.61	70.97	82.14	81.6	78.8	78.85	74.62	78.71	80.46	79.64	0.7	-0.51	-0.58	-0.37	0.13	-0.88	0.38	-0.18	-0.56	-0.6	-0.16	-0.79	-0.75	0.2503	-0.59	0.07
37	3	1	30	76	1.75	24.8	2	1	2	112	112	112	112	112	112	0	0	0	0	0	0	71.41	71.25	72.36	71.73	73.64	73.67	74.94	75.41	72.16	71.45	76.3	78.41	-2.47	-0.23	0.41	0.23	-1.37	0.01	1.73	0.73	0.68	0.82	2.43	1.55	0.51	-0.59	-0.45	-0.33
38	3	2	26	64	1.63	24.1	2	1	1	23.3	39.1	38.2	34.3	43.1	32.5	6	1	5	24	24	30	71.79	73.31	75.86	79.14	71.45	76.36	74.64	77.21	76.05	74.76	72.43	74.27	-1.16	-3.66	-0.25	-29.37	-1.41	-6.21	-0.35	0.75	-0.52	0.25	-0.867	1	-0.58	0.26	-0.66	-0.09
48	3	2	19	62	1.7	21.5	2	2	2	91.5	94.1	105	82.7	103	108	0	0	0	2	2	0	75.38	77.8	77.41	78.65	74.43	74.99	72.49	74.65	81.71	74.92	92.83	74.44	0.149	0.11	0.18	-0.24	0.34	-0.15	-1.34	0.09	0.28	-0.03	-1.04	0.06	0.06	0.37	0.02	0.12
52	3	2	19	54	1.6	21.1	2	1	1	54.5	55	46.6	77.8	56.7	44.8	0	0	0	4	4	8	75.53	76.36	74.62	73.07	91.19	95.91	82.16	91.3	79.37	80.19	78.51	82.58	0.67	1.22	0.49	1.73	1.17	2.95	10.88	1.97	0.09	1.26	0.15	0.33	0.32	0.52	0.08	0.18
56	3	2	20	54	1.59	21.4	2	1	1	49.7	40.9	73.4	56.7	56.3	77.4	0	1	1	15	20	20	68.8	71.57	70.75	75.63	69.6	74.48	77.38	73.96	72.15	73.55	74.02	73.88	-0.35	-0.35	-0.3	-0.05	-0.65	-0.41	-0.26	0.02	-0.11	-0.35	-0.38	-0.33	-0.06	-0.15	0.66	0.13
57	3	2	21	54	1.53	23.1	2	1	1	25	21.5	35.2	40	46.6	54.1	0	0	0	4	4	0	80.45	75.01	79.27	79.54	67.87	71.41	71.38	74.47	73.08	73.21	67.4	74.7	-0.01	0.04	28.63	-0.02	-0.09	-0.04	-0.27	0.054	-0.33	-0.04	-0.6	0.01	-0.416	0.03	0.46	0.18
58	3	2	20	60	1.68	21.3	2	1	1	41.8	51.4	72.6	44	64.6	65.5	1	1	2	4	6	2	88.9	88.9	97.74	71.8	81.61	86.96	84.77	86.31	77.42	80.71	77.84	81.3	1.85	6.44	9.63	-2.52	-0.62	-0.94	-0.66	0.71	-0.16	0.36	-0.81	1.07	-3.43	-1.14	0.02	-0.09
59	3	2	23	71	1.66	25.8	2	2	1	30.8	44	47.5	40.9	58	51.4	1	0	0	6	4	4	75.03	86	73	64.27	76.39	77.15	79.37	79.12	74	78.75	75.09	77.86	3.58	-5.22	4.86	1.93	7.6	0.7	-2.09	0.16	-0.33	0.308	-2.44	0.48	-0.709	-0.2	-0.6	0.24
60	3	1	22	86	1.89	24.1	2	1	1	60.7	67.7	66.4	49.2	84	76.1	0	0	0	0	0	0	79.98	80.33	77.28	75.64	75.81	77.53	76.43	80.49	76.54	73.58	75.38	74.16	-1.03	0.1	-1.2	-0.3	-2.23	-0.22	-0.99	1.82	-0.33	0.5	-1.3	2.212	0.3	-0.14	0.07	0.23
61	3	2	29	73	1.61	28.2	3	1	1	61.1	47	58.5	66.8	61.6	77	0	0	2	0	2	2	79.6	78.35	74.91	82.16	77.37	80.93	79.76	78.36	80.59	77.89	76.55	76.78	-0.27	-3.78	0.27	-1.48	0	-5.26	8.47	4.37	4.89	2.61	13.37	6.99	-0.84	-0.21	-0.22	-0.04
62	3	1	19	68	1.73	22.7	2	1	1	36.5	95.9	99	27.7	89.3	99.4	1	0	1	4	4	4	83.41	76.46	84.76	87.79	81.81	84.42	86.18	82.53	74.96	76.72	75.52	82.55	-0.12	-0.84	-1.28	0.86	-1.39	0.04	-2	7.04	-0.73	5.61	-2.73	-0.3	-0.26	0.08	0.82	-0.37
63	3	1	21	85	1.83	25.4	3	1	1	112	112	111	112	112	112	2	1	0	10	6	4	77.36	64	77.41	85.23	78.47	85.44	70.87	78.24	75.6	77.43	75.37	75.95	-2.75	4.27	-0.94	0.18	-3.69	4.45	4.02	-2.55	0.53	0.3	4.55	-2.25	-2.6	2.99	-1.08	0.53
64	3	2	18	61	1.61	23.5	2	1	1	102	108	109	84.4	112	98.5	0	0	0	4	4	4	72.75	73.48	72.73	75.74	72.27	75.28	70.96	71.93	72.9	77.73	72.98	73.16	-0.5	-0.05	0.06	0.23	-0.46	0.18	0.07	-1.64	-0.13	0.1	-0.05	-0.43	-1.58	0.35	-0.06	0.31
65	3	1	32	74	1.81	22.6	2	1	1	110	112	112	96.3	112	112	0	0	0	0	0	0	75.45	76.25	76.54	82.22	71.25	77.55	70.32	73.92	70.62	71.65	78.7	74.38	-0.58	0.58	-0.14	-0.4	-0.72	0.17	0.22	-0.36	-0.11	0.02	0.13	-0.33	0.84	1.23	0.48	0.61
66	3	2	27	64	1.75	20.9	2	1	1	38.7	59.8	55.4	64.2	67.7	52.3	2	2	0	4	2	0	75.58	78.81	89.2	80.77	72.55	73.11	69.61	69.35	68.48	65.97	70.13	72.66	-1.71	0.42	0.57	1.61	-1.14	2.02	-0.5	-1.46	0	0	-0.5	-1.46	-2.59	-1.39	-1.93	-0.6
67	3	2	24	60	1.65	22	2	2	1	73	72.6	60.7	78.7	90.2	63.3	0	0	0	6	4	6	75.3	78.08	79.88	77.44	74.86	76.66	75.05	76.88	73.65	74.29	69.8	71.05	1.28	1	0.8	0.05	2.09	1.054	-0.69	1.79	0.29	0.38	-0.42	2.18	2.24	0.46	0.65	-0.09
68	3	1	21	80	1.73	26.7	3	1	1	108	112	112	112	112	111	0	0	0	0	0	0	74.52	82.04	84.82	69.84	75.63	73.15	77.93	74.76	81.03	78.86	70.63	73.28	-0.43	0.07	0.13	0.93	-0.3	1.99	2.51	1.35	0.43	0.58	2.33	1.33	0.76	-0.89	-0.34	-0.45
69	3	1	21	90	1.78	28.4	3	1	1	112	112	112	112	112	112	1	3	2	6	6	10	76.18	78.05	82.09	80.29	70.61	73	70.49	72.87	80.09	80.32	79.21	82.42	1.11	1.43	-0.37	0.15	0.74	1.58	0.38	-0.5	0.76	-0.69	1.12	-1.19	-0.69	0.33	-0.41	0.16
70	3	2	26	56	1.6	21.9	2	1	1	108	112	109	112	112	112	0	0	0	10	2	4	73.59	77.46	74.12	76.92	70.19	69.06	71.39	71.81	73.47	76.99	73.46	78.95	-1.3	0.5	0.09	-0.25	-1.2	0.25	0.08	-0.74	0.25	0.26	0.32	-0.47	0.25	-0.27	0.29	0.08
71	3	2	23	53	1.6	20.7	2	1	1	93.7	112	112	85.8	112	112	0	0	0	0	0	0	67.88	69.47	72.35	70.52	72.84	73.16	75.69	76.35	71.26	77.18	82.51	84.34	-1.1	0.14	0.48	0.42	-0.61	0.58	0.05	0.18	0.32	0.45	0.37	0.63	-2.42	0.56	-0.53	0.92
72	3	2	20	51	1.63	19.2	1	2	1	51.9	72.1	76.5	56.3	81.8	73.9	0	0	0	11	11	8	77.3	82.25	75.45	81.93	74.63	76.44	75.39	77.04	72.74	74	73.37	74.31	0.23	3.03	-1.13	2.57	-0.9	5.61	0.37	0.521	0.59	-0.4	0.96	0.12	0.24	-0.2	0.31	0.37
73	3	2	19	57	1.59	22.5	2	1	1	37.8	53.2	47	40	44	41.8	5	4	2	4	14	2	74.19	73.29	75.74	78.94	74.57	77.6	76.12	77.38	72.61	72.86	70.4	72.76	0.2	0.62	0.17	0.4	0.38	1.03	0.25	-0.69	0.07	-0.08	0.31	-0.77	-0.28	0.81	0.08	-0.17
74	3	2	20	49	1.63	18.4	1	1	1	71	82.2	72.6	72	88.4	69.9	0	0	0	11	11	11	74.53	79.14	77.85	83.88	71.1	76.69	76.06	80.37	72.03	74.78	71.59	80.29	-0.76	-0.95	1	1.21	0.24	0.35	0.495	0.1	0.57	1	1.06	1.09	-0.4	-0.21	0.8	-0.09
75	3	2	21	65	1.66	23.6	2	1	1	112	112	112	112	112	112	0	0	1	4	4	2	75.35	76.51	74.94	75.62	70.99	75.05	72.33	74.88	75.31	80.91	78.14	77.45	-0.15	-1.34	0.22	-0.52	0.06	-1.87	-0.07	-0.43	0.061	-0.01	-0.47	-0.44	0.8	0.68	0.84	-0.01
[truncated: 56 more columns]

## Sheet: Plan2
Colunas1	1ª Semana	Colunas2	Colunas3	4ª Semana	Colunas4	Colunas5	6ª Semana	Colunas6	Colunas7
Variáveis	RMF	MC	GC	RMF	MC	GC	RMF	MC	GC
∆O2Hb (µMol/dL)	0,81±1,51	_0,16±1,45	_0,19±1,33	1,28±2,36	_1,18±1,76	0,82±2,97	0,62±2,66	_0,62±1,85	0,45±1,27
∆HHb (µMol/dL)	0,07±0,77	0,62±1,06	1,67±6,03	0,008±1,15	0,49±1,12	0,26±1,04	_2,10±8,31	_0,11±1,86	_0,05±0,65
∆tHb (µMol/dL)	0,71±2,48	1,36±3,95	_0,16±1,97	0,87±3,30	_0,65±2,14	0,61±3,05	0,69±1,89	_0,47±2,87	_0,30±1,53
TSI (%)	77,80±4,99	77,72±5,79	75,36±4,98	79,90±7,29	79,26±5,35	75,62±4,48	80,93±4,59	78,50±3,75	75,54±5,16
Dor (Kgf)	51,08±27,65	42,78±22,69	70,49±32,29	53,15±22,78	42,07±28,18	78,55±29,93	64,24±25,92	45,58±27,91	81,24±27,80
Dor (EVA)	3,28±2,35	3,52±1,78	0,76±1,56	2,60±1,65	3,24±2,10	0,52±1,04	2,36±2,30	3,12±2,22	0,64±1,18
NDI (%)	21,12±7,73	18,12±7,46	5,48±5,58	17,88±8,81	17,36±7,68	5,76±6,19	13,68±8,76	13,96±8,18	5,08±6,98
µMol/dL Milimol por decilitro, % Percentual, Kgf Kilograma força - Valores expressos em médias e desvio padrão
Tabela X - Apresentação das variáveis conforme predominância

## Sheet: Plan3
	RMF	MC	GC
Idade (anos)	22,60±3,85	22,56±3,75	22,64±3,80
Peso (kg)	67,00±14,78	64,60±10,68	65,20±11,52
Estatura (metros)	1,67±0,08	1,64±0,06	1,67±0,08
IMC (kg.m-2)	23,84±4,78	23,80±3,15	23,14±2,50
